# Supplementary material for: The Impact of Pleistocene Glacial Cycles on the Evolutionary Diversification of the Arctic‐Alpine Silene acaulis Species Complex
Source: Mol Ecol. 2026 Jan 23;35(2):e70254. doi: 10.1111/mec.70254 (PMC12831043; doi:10.1111/mec.70254)
Supplement: Supplementary file 2 — Table S1: Overview of the 132 populations included in the genetic analysis of the Silene acaulis species complex. Table S2: Overview of SNP sets and SNP filtering steps used in this study. MinDP: minimum depth; minQ: minimum quality; maxmis: missing data threshold (0 = all missing allowed; 1 = no missing allowed); mac: minor allele count; minmeanDP: minimum mean depth; MaxDP: maximum depth. Table S3: Assembly statistics for both haplotype assemblies. BUSCO score shows complete (C), single copy (S), duplicated (D), fragmented (F), and missing (M) genes discovered in the assembly sequence compared to the total number of reference genes in the eudicots ODBv10 dataset (n); run in genome mode. Table S4: Annotation statistics for gene predictions of both haplotype assemblies. BUSCO score shows complete (C), single copy (S), duplicated (D), fragmented (F), and missing (M) translated sequences from the gene models compared to the total number of reference genes in the eudicots ODBv10 dataset (n); run in protein mode. Table S5: Pairwise comparisons of observed heterozygosity (HO) amongst the six genetic groups of the Silene acaulis species complex. Shown are the Tukey's HSD test results based on ANOVA. The table includes the difference in means, 95% confidence intervals, and adjusted p‐values for each comparison. Table S6: Summary of posterior distributions for main parameters of the Bayesian species tree inference using SNAPPER in BEAST. The table presents the mean, 95% highest posterior density (HPD) intervals, and effective sample size (ESS) for each parameter. Table S7: Initial set of environmental descriptors used to investigate adaptive divergence in the European Alps. Table S8: Pairwise Pearson's correlation coefficients based on the initial set of environmental variables of 41 populations used for the investigation of adaptive divergence in the European Alps. Red indicates correlations with |r| > 0.7. Variables in bold were retained in the final models. Table S9: Ove [file MEC-35-e70254-s002.xlsx]

## Sheet: Table_S1
Table S1: Overview of the 132 populations included in the genetic analysis of the Silene acaulis species complex.
Population	Latitude	Longitude	Group	Country	No. individuals	Taxon	Collection year	Collector(s)
S_ac_AD_PC	42.5844	1.56528	ad	AD	6	S. acaulis subsp. acaulis	2011	Božo Frajman & Peter Schönswetter
S_ac_AT_Ba	47.2319	13.8519	acE	AT	5	S. acaulis subsp. acaulis	2014	Andreas Tribsch
S_ac_AT_E1	47.2336	13.9197	acE	AT	6	S. acaulis subsp. acaulis	2014	Andreas Tribsch
S_ac_AT_E2	47.2336	13.9197	acE	AT	3	S. acaulis subsp. acaulis	2014	Andreas Tribsch
S_ac_AT_Ei	46.5019	14.4947	acE	AT	5	S. acaulis subsp. acaulis	2010	Georg Pflugbeil & Andreas Tribsch
S_ac_AT_El	47.0969	12.8317	acE	AT	11	S. acaulis subsp. acaulis	2014	Andreas Tribsch
S_ac_AT_GH	47.2111	12.8458	acE	AT	9	S. acaulis subsp. acaulis	2019	Andreas Tribsch & Lisa Dunst
S_ac_AT_Gl	47.0989	12.8333	acE	AT	16	S. acaulis subsp. acaulis	2014	Andreas Tribsch
S_ac_AT_GM	47.2111	12.8458	acE	AT	9	S. acaulis subsp. acaulis	2019	Andreas Tribsch & Lisa Dunst
S_ac_AT_GO	47.2131	13.8439	acE	AT	4	S. acaulis subsp. acaulis	2011	Andreas Tribsch
S_ac_AT_GP	47.6483	14.3911	acE	AT	5	S. acaulis subsp. acaulis	2014	Andreas Tribsch
S_ac_AT_GU	47.2111	12.8458	acE	AT	8	S. acaulis subsp. acaulis	2019	Andreas Tribsch & Lisa Dunst
S_ac_AT_H1	47.0575	12.9994	acE	AT	1	S. acaulis subsp. acaulis	2013	Andreas Tribsch
S_ac_AT_H2	47.0608	12.9875	acE	AT	2	S. acaulis subsp. acaulis	2013	Andreas Tribsch
S_ac_AT_H3	47.0686	13.0031	acE	AT	6	S. acaulis subsp. acaulis	2013	Andreas Tribsch
S_ac_AT_H4	47.05	12.975	acE	AT	6	S. acaulis subsp. acaulis	2013	Andreas Tribsch
S_ac_AT_Ho	47.2111	12.8458	acE	AT	2	S. acaulis subsp. acaulis	2009	Andreas Tribsch, Judith Schistek & Pablo Tejero Ibarra
S_ac_AT_HW	47.2656	13.7239	acE	AT	5	S. acaulis subsp. acaulis	2014	Andreas Tribsch
S_ac_AT_KL	47.0531	13.4097	acE	AT	6	S. acaulis subsp. acaulis	2012	Andreas Tribsch
S_ac_AT_NE	46.9358	13.7592	acE	AT	5	S. acaulis subsp. acaulis	2014	Andreas Tribsch
S_ac_AT_NT	47.2742	14.3558	acE	AT	9	S. acaulis subsp. acaulis	2010	Georg Pflugbeil & Andreas Tribsch
S_ac_AT_Ra	47.6953	15.6794	acE	AT	4	S. acaulis subsp. acaulis	2009	Andreas Tribsch
S_ac_AT_Sc	47.1647	13.3747	acE	AT	3	S. acaulis subsp. acaulis	2009	Andreas Tribsch
S_ac_AT_SK	46.89	13.7936	acE	AT	5	S. acaulis subsp. acaulis	2014	Andreas Tribsch
S_ac_AT_Tr	47.8731	13.8344	acE	AT	3	S. acaulis subsp. acaulis	2009	Andreas Tribsch
S_ac_AT_Ts	46.6853	12.5225	acE	AT	5	S. acaulis subsp. acaulis	2013	Andreas Tribsch
S_ac_AT_Un	47.7181	13.0047	acE	AT	4	S. acaulis subsp. acaulis	2009	Andreas Tribsch
S_ac_AT_Ve	47.6442	15.4108	acE	AT	5	S. acaulis subsp. acaulis	2014	Andreas Tribsch
S_ac_BA_Ma	43.2786	18.7367	acE	BA	5	S. acaulis subsp. acaulis	2011	Andreas Tribsch
S_ac_CH_Ca	46.8941	9.46908	ad	CH	20	S. acaulis subsp. acaulis	2017	Karsten Rohweder
S_ac_CH_Ge	46.3975	7.60607	ad	CH	20	S. acaulis subsp. acaulis	2017	Martin C. Fischer
S_ac_CH_PL	46.759	10.347	ad	CH	20	S. acaulis subsp. acaulis	2017	Karsten Rohweder
S_ac_CH_Sa	47.2553	9.34902	ad	CH	20	S. acaulis subsp. acaulis	2017	Martin C. Fischer
S_ac_CH_TC	46.3381	7.21471	ad	CH	20	S. acaulis subsp. acaulis	2017	Martin C. Fischer
S_ac_CH_We	46.8336	9.79872	ad	CH	20	S. acaulis subsp. acaulis	2017	Alex Widmer
S_ac_ES_At	42.8917	-0.740556	ad	ES	2	S. acaulis subsp. acaulis	2008	Pablo Tejero Ibarra
S_ac_ES_Ca	42.2861	1.70944	ad	ES	3	S. acaulis subsp. acaulis	2009	Pablo Tejero Ibarra
S_ac_ES_HR	43.1803	-4.83361	ad	ES	3	S. acaulis subsp. acaulis	2008	Pablo Tejero Ibarra
S_ac_ES_Mu	42.6614	0.672778	ad	ES	8	S. acaulis subsp. acaulis	2009	Pablo Tejero Ibarra
S_ac_ES_Pa	42.7928	-0.270833	ad	ES	28	S. acaulis subsp. acaulis	2009	Pablo Tejero Ibarra
S_ac_ES_Pu	42.4714	1.76972	ad	ES	4	S. acaulis subsp. acaulis	2009	Pablo Tejero Ibarra
S_ac_IT_Ka	46.9583	11.5072	acE	IT	6	S. acaulis subsp. acaulis	2012	Andreas Tribsch
S_ac_IT_Kr	46.9075	11.5719	acE	IT	5	S. acaulis subsp. acaulis	2011	Andreas Tribsch
S_ac_IT_MC	42.4392	13.7186	ad	IT	6	S. acaulis subsp. acaulis	2011	Božo Frajman & Sandro Bogdanovic
S_ac_IT_MM	42.1203	14.1158	ad	IT	3	S. acaulis subsp. acaulis	2011	Božo Frajman & Sandro Bogdanovic
S_ac_IT_MP	45.7811	11.1928	acE	IT	5	S. acaulis subsp. acaulis	2012	Andreas Tribsch & Roland Kaiser
S_ac_IT_PA	45.93	9.80528	ad	IT	5	S. acaulis subsp. acaulis	2012	Andreas Tribsch & Roland Kaiser
S_ac_IT_Se	46.8983	11.5578	acE	IT	4	S. acaulis subsp. acaulis	2011	Andreas Tribsch
S_ac_IT_VF	45.945	10.4092	ad	IT	5	S. acaulis subsp. acaulis	2012	Andreas Tribsch & Roland Kaiser
S_ac_ME_Se	43.1075	19.0497	acE	ME	4	S. acaulis subsp. acaulis	2011	Andreas Tribsch
S_ac_MK_Ti	41.9922	20.7978	acE	MK	4	S. acaulis subsp. acaulis	2016	Andread Triebsch & Dorothee Müller
S_ac_PL_BK	49.225	19.9917	acE	PL	4	S. acaulis subsp. acaulis	2013	Andreas Tribsch
S_ac_RO_LB	45.6031	24.6211	acE	RO	13	S. acaulis subsp. acaulis	2012	Clemes Pachschwöll & Christian Gilli
S_ac_RO_VI	47.5258	24.8833	acE	RO	6	S. acaulis subsp. acaulis	2012	Clemes Pachschwöll & Christian Gilli
S_ac_XK_MM	42.6472	20.1072	acE	XK	9	S. acaulis subsp. acaulis	2010	Peter Schönswetter & Božo Frajman & Denis Kutnjak
S_ce_FR_CA	44.6793	6.98066	ce	FR	22	S. acaulis subsp. cenisia	2019	Martin Fischer
S_ce_FR_CC	44.2564	6.72972	ce	FR	2	S. acaulis subsp. cenisia	2012	Andreas Tribsch & Marco Kreuzer
S_ce_FR_CL	44.2569	6.7275	ce	FR	5	S. acaulis subsp. cenisia	2012	Andreas Tribsch & Marco Kreuzer
S_ce_FR_CP	44.2603	6.73944	ce	FR	5	S. acaulis subsp. cenisia	2012	Andreas Tribsch & Marco Kreuzer
S_ce_FR_CV	44.5344	6.68361	ce	FR	4	S. acaulis subsp. cenisia	2012	Andreas Tribsch & Marco Kreuzer
S_ce_FR_PP	45.0425	6.23472	ce	FR	3	S. acaulis subsp. cenisia	2009	Andreas Tribsch
S_ce_FR_TF	44.2875	6.54583	ce	FR	5	S. acaulis subsp. cenisia	2012	Andreas Tribsch & Marco Kreuzer
S_ce_IT_C1	44.6797	6.98222	ce	IT	5	S. acaulis subsp. cenisia	2012	Andreas Tribsch & Marco Kreuzer
S_ce_IT_C3	44.6786	6.98861	ce	IT	3	S. acaulis subsp. cenisia	2009	Andreas Tribsch
S_ce_IT_RM	44.1658	7.78778	ce	IT	9	S. acaulis subsp. cenisia	2009	Andreas Tribsch
S_ex_CH_Ma	46.6415	8.65733	ex	CH	20	S. acaulis subsp. exscapa	2020	Martin C. Fischer
S_ex_CH_Nu	46.4806	8.39132	ex	CH	20	S. acaulis subsp. exscapa	2017	Martin C. Fischer
S_ex_CH_Ro	46.0235	7.79589	ex	CH	20	S. acaulis subsp. exscapa	2017	Martin C. Fischer, Karsten Rohweder & Simone Fior
S_ex_CH_Sa	46.7808	10.0889	ex	CH	20	S. acaulis subsp. exscapa	2017	Karsten Rohweder
S_ex_CH_SB	46.4948	9.17252	ex	CH	20	S. acaulis subsp. exscapa	2017	Martin C. Fischer
S_ex_CH_Ti	46.7022	8.41526	ex	CH	20	S. acaulis subsp. exscapa	2017	Martin C. Fischer
S_ex_FR_CC	44.2592	6.74528	ex	FR	5	S. acaulis subsp. exscapa	2012	Andreas Tribsch & Marco Kreuzer
S_ex_FR_CP	44.2603	6.73944	ex	FR	3	S. acaulis subsp. exscapa	2012	Andreas Tribsch & Marco Kreuzer
S_ex_FR_PP	45.0425	6.23472	ex	FR	3	S. acaulis subsp. exscapa	2009	Andreas Tribsch
S_ex_FR_RB	45.2415	6.10794	ex	FR	19	S. acaulis subsp. exscapa	2018	Jos Käfer
S_ex_IT_Be	46.0156	9.55389	ex	IT	3	S. acaulis subsp. exscapa	2012	Andreas Tribsch & Roland Kaiser
S_ex_IT_C2	44.6797	6.98222	ex	IT	2	S. acaulis subsp. exscapa	2012	Andreas Tribsch & Marco Kreuzer
S_ex_IT_C4	44.6785	6.98835	ex	IT	21	S. acaulis subsp. exscapa	2019	Martin C. Fischer
S_ex_IT_VF	46.4194	10.5708	ex	IT	3	S. acaulis subsp. exscapa	2009	Andreas Tribsch
S_no_GB_Gl	56.6633	-5.0786	acN	GB	5	S. acaulis subsp. acaulis	2006	Pablo Tejero Ibarra
S_no_GL_P1	72.5007	-24.0022	acN	GL	20	S. acaulis subsp. acaulis	2017	Philipp Weiner, Johannes Lang & Benoît Sittler
S_no_GL_P2	72.527	-23.9253	acN	GL	20	S. acaulis subsp. acaulis	2017	Philipp Weiner, Johannes Lang & Benoît Sittler
S_no_IE_Be	54.3618	-8.47423	acN	IE	10	S. acaulis subsp. acaulis	2008	Emma Howard Williamsen
S_no_IS_NF	66.4101	-22.4965	acN	IS	7	S. acaulis subsp. acaulis	2006	Pablo Tejero Ibarra
S_no_NO_Bl	78.9667	12.05	acN	NO	10	S. acaulis subsp. acaulis	2009	Carolin Rebernig
S_no_NO_En	78.1867	15.7558	acN	NO	5	S. acaulis subsp. acaulis	2011	Eike Müller
S_no_NO_Fi	60.6078	7.54944	acN	NO	10	S. acaulis subsp. acaulis	2009	Marte Holten Jörgensen
S_no_NO_Gu	60.83	7.17	acN	NO	19	S. acaulis subsp. acaulis	2017	Aud Halbritter
S_no_NO_Lo	78.1874	15.7585	acN	NO	20	S. acaulis subsp. acaulis	2017	Ragnhild Gya
S_no_NO_NA	78.9167	11.9167	acN	NO	10	S. acaulis subsp. acaulis	2009	Carolin Rebernig
S_no_NO_No	69.8278	18.7458	acN	NO	7	S. acaulis subsp. acaulis	2013	Andreas Tribsch
S_no_NO_Sk	60.93	6.41	acN	NO	20	S. acaulis subsp. acaulis	2017	Aud Halbritter
S_su_CA_AH	79.4214	-90.7058	su	CA	1	S. acaulis subsp. subcaulescens	2017	Paul C. Sokoloff & Richard Troy McMullin
S_su_CA_Ar	61.1119	-94.0799	su	CA	1	S. acaulis subsp. subcaulescens	2016	Lynn J. Gillespie, G.A Levin & S.L. Godfrey
S_su_CA_B1	56.4661	-79.3058	su	CA	1	S. acaulis subsp. subcaulescens	2010	Laurie L. Consaul, Megumu Tsujimoto, Morgan Ip, Don Charette, Emily Kattuck, Christine Ekidlak & Abelie Ekidlak
S_su_CA_B3	56.545	-79.2206	su	CA	1	S. acaulis subsp. subcaulescens	2010	Laurie L. Consaul, Emily Kattuck, Mina Inuktaluk & Christine Ekidlak
S_su_CA_B5	55.8389	-79.87	su	CA	1	S. acaulis subsp. subcaulescens	2010	Laurie L. Consaul, Don Charette, Annie Tookalook, Annie Amitook, Lucassie Arragutainaq, Lucassie (Apa) Arragutainaq, Epoo Kattuk & Emily Kattuk
S_su_CA_Ba	67.9881	-110.112	su	CA	1	S. acaulis subsp. subcaulescens	2017	Jeffery M. Saarela
S_su_CA_Be	62.9334	-82.0888	su	CA	12	S. acaulis subsp. subcaulescens	2018	Sarah K. Poole
S_su_CA_BI	71.5105	-117.338	su	CA	1	S. acaulis subsp. subcaulescens	2010	Lynn J. Gillespie, Jeffery M. Saarela, Jennifer Doubt, Roger D. Bull & Paul C. Sokoloff
S_su_CA_C1	67.4303	-115.632	su	CA	1	S. acaulis subsp. subcaulescens	2014	Jeffery M. Saarela, Paul C. Sokoloff & Roger D. Bull
S_su_CA_C2	67.4294	-115.623	su	CA	1	S. acaulis subsp. subcaulescens	2014	Jeffery M. Saarela, Paul C. Sokoloff & Roger D. Bull
S_su_CA_C3	67.3328	-115.702	su	CA	1	S. acaulis subsp. subcaulescens	2014	Jeffery M. Saarela, Paul C. Sokoloff & Roger D. Bull
S_su_CA_C4	67.2472	-115.645	su	CA	1	S. acaulis subsp. subcaulescens	2014	Jeffery M. Saarela, Paul C. Sokoloff & Roger D. Bull
S_su_CA_C5	67.7394	-115.378	su	CA	1	S. acaulis subsp. subcaulescens	2014	Jeffery M. Saarela, Paul C. Sokoloff & Roger D. Bull
S_su_CA_CL	67.9914	-121.54	su	CA	1	S. acaulis subsp. subcaulescens	2009	Lynn J. Gillespie, Jeffery M. Saarela, Laurie L. Consaul, Roger D. Bull, J. Boxwell & C. Hunter
S_su_CA_Co	68.6139	-112.573	su	CA	1	S. acaulis subsp. subcaulescens	2008	Lynn J. Gillespie; Jeffery M. Saarela, Laurie L. Consaul & Roger D. Bull
S_su_CA_CP	67.0089	-64.6645	su	CA	1	S. acaulis subsp. subcaulescens	2017	Noel Alfonso & Vicki Sahanatien
S_su_CA_FP	80.1211	-84.8081	su	CA	1	S. acaulis subsp. subcaulescens	2017	Paul C. Sokoloff & Richard Troy McMullin
S_su_CA_KB	70.7352	-117.761	su	CA	1	S. acaulis subsp. subcaulescens	2010	Jeffery M. Saarela & Roger D. Bull
S_su_CA_Ku	67.8249	-115.109	su	CA	1	S. acaulis subsp. subcaulescens	2014	Jeffery M. Saarela, Paul C. Sokoloff & Roger D. Bull
S_su_CA_Mi	71.2067	-116.394	su	CA	1	S. acaulis subsp. subcaulescens	2010	Lynn J. Gillespie, Jeffery M. Saarela, Jennifer Doubt, Roger D. Bull & Paul C. Sokoloff
S_su_CA_MJ	63.25	-69.61	su	CA	1	S. acaulis subsp. subcaulescens	2012	Jeffery M. Saarela, Lynn J. Gillespie, Paul C. Sokoloff & Roger D. Bull
S_su_CA_MN	64.2422	-76.5863	su	CA	1	S. acaulis subsp. subcaulescens	2015	Jeffery M. Saarela & Roger D. Bull
S_su_CA_Ot	68.5256	-112.999	su	CA	1	S. acaulis subsp. subcaulescens	2008	Lynn J. Gillespie, Jeffery M. Saarela, Laurie L. Consaul & Roger D. Bull
S_su_CA_Pa	69.3467	-124.066	su	CA	2	S. acaulis subsp. subcaulescens	2009	Lynn J. Gillespie, Jeffery M. Saarela, Laurie L. Consaul & Roger D. Bull
S_su_CA_SC	62.9328	-82.0203	su	CA	9	S. acaulis subsp. subcaulescens	2018	Sarah K. Poole
S_su_CA_So	62.98	-69.72	su	CA	1	S. acaulis subsp. subcaulescens	2012	Jeffery M. Saarela, Lynn J. Gillespie, Paul C. Sokoloff & Roger D. Bull
S_su_CA_St	77.3607	-83.5542	su	CA	1	S. acaulis subsp. subcaulescens	2017	Paul C. Sokoloff & Richard Troy McMullin
S_su_CA_Ta	63.6892	-68.385	su	CA	1	S. acaulis subsp. subcaulescens	2015	Jeffery M. Saarela & Roger D. Bull
S_su_CA_Tu	69.3983	-123.045	su	CA	1	S. acaulis subsp. subcaulescens	2009	Lynn J. Gillespie, Laurie L. Consaul & Roger D. Bull
S_su_GL_AB	68.7181	-52.8076	su	GL	11	S. acaulis subsp. subcaulescens	2005	Pablo Tejero Ibarra
S_su_GL_DI	69.562	-53.6217	su	GL	2	S. acaulis subsp. subcaulescens	2004	Pablo Tejero Ibarra
S_su_GL_IB	69.2021	-51.1006	su	GL	12	S. acaulis subsp. subcaulescens	2004	Pablo Tejero Ibarra
S_su_GL_KG	66.9526	-50.1224	su	GL	5	S. acaulis subsp. subcaulescens	2005	Pablo Tejero Ibarra
S_su_GL_KL	66.9581	-50.4896	su	GL	7	S. acaulis subsp. subcaulescens	2005	Pablo Tejero Ibarra
S_su_GL_KT	66.9999	-50.6859	su	GL	7	S. acaulis subsp. subcaulescens	2005	Pablo Tejero Ibarra
S_su_GL_QI	69.2623	-53.5692	su	GL	9	S. acaulis subsp. subcaulescens	2004	Pablo Tejero Ibarra
S_su_GL_SI	69.4564	-52.3989	su	GL	9	S. acaulis subsp. subcaulescens	2004	Pablo Tejero Ibarra
S_su_US_BM	39.4164	-105.952	su	US	13	S. acaulis subsp. subcaulescens	2019	Austin Lynn obo Candace Galen
S_su_US_PM	39.2558	-106.13	su	US	15	S. acaulis subsp. subcaulescens	2019	Austin Lynn obo Candace Galen
S_su_US_Te	43.7478	-110.78	su	US	1	S. acaulis subsp. subcaulescens	2012	Eric DeChaine

## Sheet: Table_S2
Table S2: Overview of SNP sets and SNP filtering steps used in this study. MinDP: minimum depth; minQ: minimum quality; maxmis: missing data threshold (0 = all missing allowed; 1 = no missing allowed); mac: minor allele count; minmeanDP: minimum mean depth; MaxDP: maximum depth.
	Variable sites	Difference
Complete SNP set
Total variable sites	17557897
MinDP3, minQ20, maxmis0.9, mac3	503639	17054258
SNPs only	421189	82450
Biallelic only	370761	50428
Individuals < 0.35 missingness+removed in core SNP set
MinmeanDP 8, maxmis 0.95	162450	208311
Allele balance	133441	29009
Ratio of mapping qualities	133380	61
Minimum quality 1/4 of depth	36508	96872
Minimum quality 2 times mean depth	29938	6570
MaxDP 25	28666	1272
Core SNP set
Total variable sites	17557897
MinDP3, minQ20, maxmis0.5, mac3	2855789	14702108
SNPs only	2446436	409353
Biallelic only	2226520	219916
Individuals < 0.5 missingness
MinmeanDP 8, maxmis 0.9	418897	1807623
Allele balance	358127	60770
Ratio of mapping qualities	357923	204
Minimum quality 1/4 of depth	92885	265038
Minimum quality 2 times mean depth	72925	19960
MaxDP 25	70827	2098
Phylogenetic subset 48 individuals
Total variable sites	17557897
MinDP3, minQ20, maxmis0.9, mac1	438896	17119001
SNPs only	373944	64952
Biallelic only	348613	25331
MinmeanDP 8, maxmis 0.95	173012	175601
Allele balance	147042	25970
Ratio of mapping qualities	146957	85
Minimum quality 1/4 of depth	67710	79247
Minimum quality 2 times mean depth	50703	17007
MaxDP 35	48191	2512
Phylogenetic subset 40 individuals
Total variable sites	17557897
MinDP3, minQ20, maxmis0.9, mac1	371161	17186736
SNPs only	316988	54173
Biallelic only	297898	19090
MinmeanDP 8, maxmis 0.95	175676	122222
Allele balance	150292	25384
Ratio of mapping qualities	150208	84
Minimum quality 1/4 of depth	75851	74357
Minimum quality 2 times mean depth	56189	19662
MaxDP 35	53640	2549

## Sheet: Table_S3
Table S3: Assembly statistics for both haplotype assemblies. BUSCO score shows complete (C), single copy (S), duplicated (D), fragmented (F), and missing (M) genes discovered in the assembly sequence compared to the total number of reference genes in the eudicots ODBv10 dataset (n); run in genome mode.
	Hap 1	Hap 2
Assembly	eth_SilAcau_F_GE_1.1.fa	eth_SilAcau_F_GE_1.2.fa
Size	1389309622	1282505494
Scaffolds	2301	406
Ns	15600	13200
Gaps	78	66
Scaffold N50	100665385	103123628
Scaffold L90	12	11
Assembly BUSCO (eudicots_odbv10)	C:95.4% [S:88.9%,D:6.5%], F:0.6%,M:4.0%, n:2,326	C:95.4% [S:88.8%,D:6.6%], F:0.6%,M:4.0%, n:2,326
GC	0.38	0.38
QV	58.3	63.86
k-mer completeness	75.84	75.77
k-mer completeness both	98.39

## Sheet: Table_S4
Table S4: Annotation statistics for gene predictions of both haplotype assemblies. BUSCO score shows complete (C), single copy (S), duplicated (D), fragmented (F), and missing (M) translated sequences from the gene models compared to the total number of reference genes in the eudicots ODBv10 dataset (n); run in protein mode.
	Hap 1	Hap 2
Assembly	eth_SilAcau_F_GE_1.1.fa	eth_SilAcau_F_GE_1.2.fa
Annotation file	SilAcau_F_GE_1.1.anno.gff3	SilAcau_F_GE_1.2.anno.gff3
Gene models	27815	28240
BUSCO	C:95.4% [S:88.6%,D:6.8%], F:0.2%,M:4.4%, n:2,326	C:95.0% [S:88.1%,D:6.9%], F:0.2%,M:4.8%, n:2,326
Assigned eggNOG function	24,983 (90%)	25,267 (89%)
Mean CDS per gene	4.95	4.87
Median CDS per gene	3	3
Mono- to multiexonic ratio	0.26	0.27
Mean coding sequence length per gene	1260.99	1245.86

## Sheet: Table_S5
Table S5: Pairwise comparisons of observed heterozygosity (HO) among the six genetic groups of the Silene acaulis species complex. Shown are the Tukey's HSD test results based on ANOVA. The table includes the difference in means, 95% confidence intervals, and adjusted p-values for each comparison.
Comparison	Difference in means	Lower value	Upper value	Adjusted p-value
ad-acE	0.01	0	0.01	0
ce-acE	-0.06	-0.07	-0.06	0
ex-acE	0.01	0	0.01	0.01
acN-acE	-0.02	-0.02	-0.01	0
su-acE	-0.05	-0.06	-0.05	0
ce-ad	-0.07	-0.08	-0.07	0
ex-ad	0	-0.01	0	0.7
acN-ad	-0.02	-0.03	-0.02	0
su-ad	-0.06	-0.07	-0.06	0
ex-ce	0.07	0.06	0.08	0
acN-ce	0.05	0.04	0.06	0
su-ce	0.01	0	0.02	0
acN-ex	-0.02	-0.03	-0.02	0
su-ex	-0.06	-0.06	-0.05	0
su-acN	-0.04	-0.04	-0.03	0

## Sheet: Table_S6
Table S6: Summary of posterior distributions for main parameters of the Bayesian species tree inference using SNAPPER in BEAST. The table presents the mean, 95% highest posterior density (HPD) intervals, and effective sample size (ESS) for each parameter.
	Mean	95% HPD interval	ESS
Posterior	-95986.6	[-95997.28, -95976.73]	403
Likelihood	-95998	[-96007.22, -95989.38]	360
Prior	11.35	[6.020, 15.070]	824
Lambda	3.44	[2.25, 4.53]	715
TreeHeightLogger	1.78	[1.55, 2.021]	786
ClockRate	0.096	[0.084, 0.11]	901

## Sheet: Table_S7
Table S7: Initial set of environmental descriptors used to investigate adaptive divergence in the European Alps.
Name	Type	Abbreviation	Resolution (m)
CHELSA: Annual Mean Temperature	Climate	mean_tmp	1000
CHELSA: Mean Diurnal Range	Climate	mean_diu_r	1000
CHELSA: Isothermality	Climate	isotherm	1000
CHELSA: Temperature Seasonality	Climate	tmp_seas	1000
CHELSA: Max Temperature of Warmest Month	Climate	max_tmp_wrm_m	1000
CHELSA: Min Temperature of Coldest Month	Climate	min_tmp_cld_m	1000
CHELSA: Temperature Annual Range	Climate	temp_ann_rng	1000
CHELSA: Annual Precipitation	Climate	prc	1000
CHELSA: Precipitation of Wettest Month	Climate	prc_wet_m	1000
CHELSA: Precipitation of Driest Month	Climate	prc_dri_m	1000
CHELSA: Precipitation Seasonality	Climate	prc_seas	1000
ESDAC: ESDD Depth available to roots 2013	Soil	depth_roots	1000
ESDAC: ESDD Bulk density 2013	Soil	bd	1000
ESDAC: ESDD Clay content 2013	Soil	clay	1000
ESDAC: ESDD Coarse fragments 2013	Soil	gravel	1000
ESDAC: ESDD organic carbone content 2013	Soil	oc	1000
ESDAC: ESDD Sand content 2013	Soil	sand	1000
ESDAC: ESDD Silt content 2013	Soil	silt	1000
ESDAC: ESDD Total available water capacity 2013	Soil	tawc	1000
ESDAC: topsoil organic content 2004	Soil	topsoil_oc	1000
ESDAC: Water content at field capacity 3D at 15 cm 2017	Soil	fc	1000
SOILGRIDS: Cation exchange capacity at 15 cm 2017	Soil	cecsol	250
SOILGRIDS: Soil pH in H2O at 15 cm 2017	Soil	pH	250
GLiM - Global lithological map: Siliceous	Soil	GLiM_sil_type	1000
GLiM - Global lithological map: Mixed	Soil	GLiM_mix_type	1000
GLiM - Global lithological map: Calcareous	Soil	GLiM_cal_type	1000
IHME - Hydrogeological Map of Europe: Siliceous	Soil	IHME_sil_type	1000
IHME - Hydrogeological Map of Europe: Mixed	Soil	IHME_mix_type	1000
IHME - Hydrogeological Map of Europe: Calcareous	Soil	IHME_cal_type	1000

## Sheet: Table_S8
Table S8: Pairwise Pearson’s correlation coefficients based on the initial set of environmental variables of 41 populations used for the investigation of adaptive divergence in the European Alps. Red indicates correlations with | r | > 0.7. Variables in bold were retained in the final models.
	pH	GLiM_cal_type	fc	IHME_sil_type	cecsol	IHME_cal_type	min_tmp_cld_m	max_tmp_wrm_m	mean_tmp	gravel	clay	silt	oc	sand	prc_seas	depth_roots	bd	tawc	tmp_seas	temp_ann_rng	topsoil_oc	GLiM_mix_type	GLiM_sil_type	IHME_mix_type	mean_diu_R	isotherm	prc_wet_m	prc	prc_dri_m
pH	1	0.382511	0.494006	0.106857	0.248922	0.104209	0.103887	0.0604411	0.0692011	-0.268255	-0.146503	-0.20243	-0.0433564	-0.222879	-0.213104	-0.17159	-0.265334	-0.195388	-0.187255	-0.129337	0.0470485	0.130335	-0.439837	-0.183323	0.100225	0.287453	-0.216848	-0.133138	-0.0337792
GLiM_cal_type	0.382511	1	0.694593	0.251718	0.286362	0.275303	0.194347	0.132801	0.224692	0.00658878	0.160489	0.223789	0.158673	-0.0585214	0.00197225	0.0375253	0.0319876	0.0993535	-0.253431	-0.209836	0.110586	-0.239732	-0.764316	-0.463206	-0.000357549	0.230679	-0.0277293	0.0780903	-0.0185752
fc	0.494006	0.694593	1	0.163599	0.0647392	0.11529	0.531573	0.457287	0.548013	0.251087	0.432463	0.468512	0.206456	-0.0912756	-0.0128694	0.149584	0.15087	0.308594	-0.488155	-0.420826	-0.114386	-0.28355	-0.453153	-0.234131	-0.0566578	0.353187	-0.17369	-0.0930171	-0.143755
IHME_sil_type	0.106857	0.251718	0.163599	1	0.218019	-0.401022	-0.0806604	-0.0247604	-0.0242268	0.0983177	0.177796	0.163076	0.128707	0.125924	0.275392	0.151317	0.19365	0.137246	0.174003	0.136507	-0.175657	-0.138889	-0.140222	-0.268359	0.107876	0.00615551	0.100733	9.86897e-05	-0.20351
cecsol	0.248922	0.286362	0.0647392	0.218019	1	-0.0428928	-0.303274	-0.390857	-0.341085	-0.392183	-0.269163	-0.305107	0.182923	0.0685783	-0.15732	-0.212945	-0.165466	-0.270177	0.0332538	0.0285182	0.169536	-0.11435	-0.188517	-0.105342	0.0740752	0.0728386	0.144523	0.293887	0.218497
IHME_cal_type	0.104209	0.275303	0.11529	-0.401022	-0.0428928	1	0.259673	0.240127	0.278992	-0.0411157	-0.0737635	-0.0114016	0.0194241	0.0410593	-0.00823696	0.00854575	-0.0131763	0.0272855	-0.196593	-0.178318	0.239311	0.0473935	-0.285735	-0.774848	-0.0581874	0.0954607	-0.30895	-0.259355	-0.122789
min_tmp_cld_m	0.103887	0.194347	0.531573	-0.0806604	-0.303274	0.259673	1	0.904483	0.964588	0.608133	0.515502	0.557033	0.316493	0.234119	0.113008	0.385669	0.446082	0.5454	-0.707752	-0.719661	-0.197012	-0.334241	0.0425182	-0.217406	-0.418135	0.115563	-0.244104	-0.289929	-0.256629
max_tmp_wrm_m	0.0604411	0.132801	0.457287	-0.0247604	-0.390857	0.240127	0.904483	1	0.97238	0.642934	0.558964	0.575829	0.26786	0.187645	0.195041	0.437317	0.4358	0.56381	-0.402912	-0.354784	-0.239607	-0.26194	0.0513356	-0.235426	-0.103536	0.190904	-0.344606	-0.433477	-0.382603
mean_tmp	0.0692011	0.224692	0.548013	-0.0242268	-0.341085	0.278992	0.964588	0.97238	1	0.621658	0.57376	0.6134	0.307675	0.204288	0.187451	0.437627	0.456801	0.584142	-0.56973	-0.531504	-0.2257	-0.314	0.00104888	-0.276664	-0.221257	0.206818	-0.301689	-0.371781	-0.344397
gravel	-0.268255	0.00658878	0.251087	0.0983177	-0.392183	-0.0411157	0.608133	0.642934	0.621658	1	0.772514	0.772172	0.312982	0.315642	0.272121	0.507614	0.638658	0.698362	-0.281259	-0.286435	-0.40565	-0.377635	0.244745	-0.0246092	-0.192377	-0.008729	-0.0351154	-0.150405	-0.293722
clay	-0.146503	0.160489	0.432463	0.177796	-0.269163	-0.0737635	0.515502	0.558964	0.57376	0.772514	1	0.973848	0.586142	0.427744	0.458317	0.748998	0.784692	0.883451	-0.295792	-0.220077	-0.428303	-0.423756	0.133244	-0.0451226	-0.00797499	0.202663	-0.136061	-0.292632	-0.482138
silt	-0.20243	0.223789	0.468512	0.163076	-0.305107	-0.0114016	0.557033	0.575829	0.6134	0.772172	0.973848	1	0.596451	0.422561	0.46653	0.708506	0.786281	0.879951	-0.341673	-0.28366	-0.402073	-0.428626	0.0780181	-0.100544	-0.0617146	0.191108	-0.122688	-0.278661	-0.470182
oc	-0.0433564	0.158673	0.206456	0.128707	0.182923	0.0194241	0.316493	0.26786	0.307675	0.312982	0.586142	0.596451	1	0.793275	0.31865	0.533297	0.761041	0.643696	-0.218624	-0.257725	-0.127361	-0.439662	0.145486	-0.109242	-0.191982	-0.0360876	-0.32388	-0.390517	-0.526724
sand	-0.222879	-0.0585214	-0.0912756	0.125924	0.0685783	0.0410593	0.234119	0.187645	0.204288	0.315642	0.427744	0.422561	0.793275	1	0.439583	0.703924	0.876431	0.697511	-0.12851	-0.20774	-0.0956498	-0.5181	0.398175	-0.130073	-0.278092	-0.214146	-0.231984	-0.389582	-0.509174
prc_seas	-0.213104	0.00197225	-0.0128694	0.275392	-0.15732	-0.00823696	0.113008	0.195041	0.187451	0.272121	0.458317	0.46653	0.31865	0.439583	1	0.567087	0.56779	0.552961	0.0297914	0.0697861	-0.263122	-0.327614	0.215784	-0.181377	-0.0095545	-0.0880182	0.132737	-0.411839	-0.729354
depth_roots	-0.17159	0.0375253	0.149584	0.151317	-0.212945	0.00854575	0.385669	0.437317	0.437627	0.507614	0.748998	0.708506	0.533297	0.703924	0.567087	1	0.86966	0.910357	-0.219544	-0.133503	-0.358568	-0.548485	0.329654	-0.113405	0.000415031	0.129478	-0.215521	-0.433217	-0.548158
bd	-0.265334	0.0319876	0.15087	0.19365	-0.165466	-0.0131763	0.446082	0.4358	0.456801	0.638658	0.784692	0.786281	0.761041	0.876431	0.56779	0.86966	1	0.929417	-0.253393	-0.268403	-0.322382	-0.572739	0.350877	-0.119775	-0.205902	-0.0442777	-0.1698	-0.388825	-0.572698
tawc	-0.195388	0.0993535	0.308594	0.137246	-0.270177	0.0272855	0.5454	0.56381	0.584142	0.698362	0.883451	0.879951	0.643696	0.697511	0.552961	0.910357	0.929417	1	-0.309525	-0.277726	-0.333979	-0.533407	0.262537	-0.123401	-0.11311	0.107722	-0.250506	-0.45611	-0.585027
tmp_seas	-0.187255	-0.253431	-0.488155	0.174003	0.0332538	-0.196593	-0.707752	-0.402912	-0.56973	-0.281259	-0.295792	-0.341673	-0.218624	-0.12851	0.0297914	-0.219544	-0.253393	-0.309525	1	0.895546	0.158242	0.359262	-0.00457031	0.0866596	0.434668	-0.305082	-0.0530518	-0.0783651	-0.0439267
temp_ann_rng	-0.129337	-0.209836	-0.420826	0.136507	0.0285182	-0.178318	-0.719661	-0.354784	-0.531504	-0.286435	-0.220077	-0.28366	-0.257725	-0.20774	0.0697861	-0.133503	-0.268403	-0.277726	0.895546	1	0.0418073	0.306268	-0.00963347	0.0933173	0.74804	0.0574518	-0.025893	-0.0701157	-0.0602938
topsoil_oc	0.0470485	0.110586	-0.114386	-0.175657	0.169536	0.239311	-0.197012	-0.239607	-0.2257	-0.40565	-0.428303	-0.402073	-0.127361	-0.0956498	-0.263122	-0.358568	-0.322382	-0.333979	0.158242	0.0418073	1	0.400275	-0.367999	-0.13044	-0.177924	-0.304236	-0.35684	-0.13766	0.0125174
GLiM_mix_type	0.130335	-0.239732	-0.28355	-0.138889	-0.11435	0.0473935	-0.334241	-0.26194	-0.314	-0.377635	-0.423756	-0.428626	-0.439662	-0.5181	-0.327614	-0.548485	-0.572739	-0.533407	0.359262	0.306268	0.400275	1	-0.442807	0.0460044	0.120072	-0.143826	-0.0684269	0.089025	0.185046
GLiM_sil_type	-0.439837	-0.764316	-0.453153	-0.140222	-0.188517	-0.285735	0.0425182	0.0513356	0.00104888	0.244745	0.133244	0.0780181	0.145486	0.398175	0.215784	0.329654	0.350877	0.262537	-0.00457031	-0.00963347	-0.367999	-0.442807	1	0.397236	-0.0794228	-0.117513	0.0710592	-0.131252	-0.105755
IHME_mix_type	-0.183323	-0.463206	-0.234131	-0.268359	-0.105342	-0.774848	-0.217406	-0.235426	-0.276664	-0.0246092	-0.0451226	-0.100544	-0.109242	-0.130073	-0.181377	-0.113405	-0.119775	-0.123401	0.0866596	0.0933173	-0.13044	0.0460044	0.397236	1	-0.0132525	-0.104632	0.255374	0.272665	0.269558
mean_diu_R	0.100225	-0.000357549	-0.0566578	0.107876	0.0740752	-0.0581874	-0.418135	-0.103536	-0.221257	-0.192377	-0.00797499	-0.0617146	-0.191982	-0.278092	-0.0095545	0.000415031	-0.205902	-0.11311	0.434668	0.74804	-0.177924	0.120072	-0.0794228	-0.0132525	1	0.70402	-0.0217537	-0.0221245	0.0521985
isotherm	0.287453	0.230679	0.353187	0.00615551	0.0728386	0.0954607	0.115563	0.190904	0.206818	-0.008729	0.202663	0.191108	-0.0360876	-0.214146	-0.0880182	0.129478	-0.0442777	0.107722	-0.305082	0.0574518	-0.304236	-0.143826	-0.117513	-0.104632	0.70402	1	0.0222861	0.0651998	0.161763
prc_wet_m	-0.216848	-0.0277293	-0.17369	0.100733	0.144523	-0.30895	-0.244104	-0.344606	-0.301689	-0.0351154	-0.136061	-0.122688	-0.32388	-0.231984	0.132737	-0.215521	-0.1698	-0.250506	-0.0530518	-0.025893	-0.35684	-0.0684269	0.0710592	0.255374	-0.0217537	0.0222861	1	0.812899	0.517581
prc	-0.133138	0.0780903	-0.0930171	9.86897e-05	0.293887	-0.259355	-0.289929	-0.433477	-0.371781	-0.150405	-0.292632	-0.278661	-0.390517	-0.389582	-0.411839	-0.433217	-0.388825	-0.45611	-0.0783651	-0.0701157	-0.13766	0.089025	-0.131252	0.272665	-0.0221245	0.0651998	0.812899	1	0.841897
prc_dri_m	-0.0337792	-0.0185752	-0.143755	-0.20351	0.218497	-0.122789	-0.256629	-0.382603	-0.344397	-0.293722	-0.482138	-0.470182	-0.526724	-0.509174	-0.729354	-0.548158	-0.572698	-0.585027	-0.0439267	-0.0602938	0.0125174	0.185046	-0.105755	0.269558	0.0521985	0.161763	0.517581	0.841897	1

## Sheet: Table_S9
Table S9: Overview of populations of the Silene acaulis species complex included in the investigation of adaptive divergence in the European Alps and corresponding geographic coordinates, PCA scores and environmental data for 16 uncorrelated variables included in the analysis.
Population	Genetic group	lat	lon	PC1	PC2	mean_tmp	isotherm	tmp_seas	prc	prc_seas	bd	gravel	oc	tawc	topsoil_oc	fc	cecsol	pH	GLiM_mix_type	GLiM_cal_type	IHME_sil_type	IHME_cal_type
S_ac_AT_Ba	acE	47.2319	13.8519	-11.9423	-14.1635	-3.265	0.321775	708.334	2025.87	40.4963	1.4614	9.4358	1.31296	43.6616	0	32	24.7737	54.4489	0	0	0	0
S_ac_AT_E1	acE	47.2336	13.9197	-11.5745	-13.5949	-1.21214	0.320695	704.343	1950.67	41.4667	1.40929	10.157	1.25506	43.9922	0.0636781	32	26.9994	52.9989	0	0	0	0
S_ac_AT_Ei	acE	46.5019	14.4947	-9.19717	-6.46797	2.3659	0.328729	636.403	1836.43	30.0133	1.41468	14.497	0.975041	56.905	4.2016	34.9158	26.6292	58.037	0	1	0	1
S_ac_AT_El	acE	47.0969	12.8317	-11.549	-9.20076	-2.52826	0.30715	691.842	1980.8	31.4936	0.492053	6.07588	0.470567	11.9618	1.44	32	29.3473	56	0	0	0	1
S_ac_AT_GH	acE	47.2111	12.8458	-11.0539	-7.16688	4.65971	0.323	679.457	1314.12	32.8683	1.4368	13.5838	0.987001	55.8802	6.20934	32.7805	19.8475	52.4628	0	0	0	1
S_ac_AT_Gl	acE	47.0989	12.8333	-11.4611	-9.47303	-2.29629	0.307383	691.724	1964.66	31.5052	0.59213	6.74501	0.615627	14.5711	1.44	32	30.3382	53.9266	0	0	0	1
S_ac_AT_GM	acE	47.2111	12.8458	-11.3228	-7.85201	4.65971	0.323	679.457	1314.12	32.8683	1.4368	13.5838	0.987001	55.8802	6.20934	32.7805	19.8475	52.4628	0	0	0	1
S_ac_AT_GP	acE	47.6483	14.3911	-10.5612	-7.37663	1.36889	0.336246	679.018	1775.27	29.2367	0.712555	8.11352	1.06769	24.1582	2.43099	34	29.4002	60.0131	0	1	1	0
S_ac_AT_GU	acE	47.2111	12.8458	-11.2593	-7.33338	4.65971	0.323	679.457	1314.12	32.8683	1.4368	13.5838	0.987001	55.8802	6.20934	32.7805	19.8475	52.4628	0	0	0	1
S_ac_AT_H3	acE	47.0686	13.0031	-11.4597	-11.791	0.172406	0.308029	694.719	1830.7	31.9767	0.840932	9.39476	0.767129	20.4938	1.44	31.1068	25.3244	51.8333	0	0	0	1
S_ac_AT_HW	acE	47.2656	13.7239	-11.7134	-13.6942	-1.35535	0.325	703.24	1941.07	38.185	1.1975	4.19066	2.01453	35.0197	3.62128	32.2281	28.4595	55.3504	0	0	0	0
S_ac_AT_KL	acE	47.0531	13.4097	-11.7516	-14.3145	-3.93553	0.308396	703.317	1812.69	40.1734	1.62263	4.84591	1.23679	32.0815	1.49935	32	27.2972	55.6362	0	0	1	0
S_ac_AT_NE	acE	46.9358	13.7592	-10.7773	-9.52509	0.0595741	0.318	707.75	1712.94	44.5633	1.44443	13.4883	1.00351	54.6534	6.3	33.0362	24.0685	56.157	0	1	0	1
S_ac_AT_NT	acE	47.2742	14.3558	-11.4188	-12.4906	-0.365899	0.319543	703.814	1601.97	46.1876	1.42496	14.1575	0.984651	56.1527	6.3	32	24.6259	51.3446	0	0	0	0
S_ac_AT_SK	acE	46.89	13.7936	-11.7412	-14.1646	-0.162894	0.322604	704.1	1769.31	43.7146	1.415	14.5	0.975	56.7722	7.19681	31.9743	25.4549	52.7223	0	0	1	0
S_ac_AT_Ts	acE	46.6853	12.5225	-10.8486	-8.49622	-0.238214	0.325054	745.027	1586.4	36.2066	1.09295	8.45264	0.954399	40.8893	0.0957095	33	29.3394	58.3394	0	1	1	0
S_ac_AT_Ve	acE	47.6442	15.4108	-10.9912	-9.95932	1.27308	0.309234	663.201	1669.82	29.6583	1.29176	12.4665	1.08209	51.6297	6.3	34	27.2025	57.0334	0	1	0	1
S_ac_IT_Ka	acE	46.9583	11.5072	-10.9584	-3.79859	-0.690879	0.326285	698.422	1361.77	40.59	1.44557	4.66836	1.1512	36.9024	7.84733	31.1499	26.7915	54.1859	0	0	0	1
S_ac_IT_Kr	acE	46.9075	11.5719	-11.0928	-7.98306	-3.24081	0.330671	707.702	1478.98	41.5717	1.33172	6.04497	0.919266	56.4688	0.867405	32.2303	24.5806	55.5682	0	0	0	1
S_ac_IT_MP	acE	45.7811	11.1928	-8.46905	0.786909	3.60369	0.329288	614.201	1426.29	32.185	1.26103	8.46024	1.88132	45.3698	4.842	34	25	57.9355	0	1	0	1
S_ac_CH_Ca	ad	46.8941	9.46908	-9.62664	5.1662	-3.00179	0.343774	684.816	1795.83	26.6216	0.221674	1.5368	0.136344	5.06145	20.7764	33	31.3545	57.4138	0	1	0	1
S_ac_CH_Ge	ad	46.3975	7.60607	-9.39405	8.38582	-2.00123	0.327615	741.812	2231.16	15.9151	0.273175	3.21851	0.163072	3.96134	7.7743	33	30.5873	59.3794	0	1	0	1
S_ac_CH_PL	ad	46.759	10.347	-9.72915	4.38777	-4.88039	0.323663	741.013	1315.4	36.4048	0.00041832	0.00552502	0.00036833	0.00330642	14.08	31.4754	25.7781	56.0668	1	0	0	1
S_ac_CH_Sa	ad	47.2553	9.34902	-9.84547	4.77827	-0.464937	0.353986	598.063	2524.37	24.9493	0.408371	1.07587	0.211267	15.3945	5.89783	33	27.1064	57.4442	0	1	0	1
S_ac_CH_TC	ad	46.3381	7.21471	-9.53401	7.65512	-2.79493	0.340718	749.916	1977.11	16.1916	0	0	0	0	9.26796	32.6886	26.9719	57.3789	1	0	0	1
S_ac_CH_We	ad	46.8336	9.79872	-9.94843	5.38269	-3.77226	0.333801	713.219	2087.99	28.7997	0.258866	2.84955	0.115675	4.68549	4.53017	32.098	33.6952	52.1452	0	0	0	0
S_ac_IT_PA	ad	45.93	9.80528	-8.12847	5.19851	0.899384	0.334168	694.92	1811.64	37.6949	1.2514	8.12939	1.9931	43.0582	3.56921	34	25.9768	51.6131	0	1	0	1
S_ac_IT_VF	ad	45.945	10.4092	-8.59577	5.94511	-1.88271	0.323383	721.604	1807.26	35.7983	1.26844	7.95407	1.7371	42.7454	7.3231	33.7013	34.0789	54	0	1	1	0
S_ce_FR_CA	ce	44.6793	6.98066	58.7498	-1.78084	-1.77121	0.308988	707.063	1331.6	27.9588	1.34829	6.59473	2.1127	38.3815	12.1675	32	30.3256	55.965	0	0	0	1
S_ce_FR_CL	ce	44.2569	6.7275	59.2466	-1.70053	-1.69581	0.329055	689.569	1765.42	24.515	0.69	10.5	0.805	21.7111	1.41236	32.5857	20.7702	56.2955	0	0	0	0
S_ce_FR_CP	ce	44.2603	6.73944	59.3144	-1.57953	-0.0249254	0.328187	688.531	1726.67	24.9	0.69	10.5	0.805	21.7111	1.44	33	25.7653	58.7363	0	0	0	0
S_ce_FR_TF	ce	44.2875	6.54583	57.9539	-1.74053	0.661581	0.347967	695.384	1868.45	24.205	0.69	10.5	0.805	21.7111	4.26741	32	29.0502	58.9498	1	0	0	1
S_ce_IT_C1	ce	44.6797	6.98222	55.6329	-1.52246	-1.72681	0.308936	706.258	1329.11	28.015	1.34521	6.34188	2.15674	38.598	14.0908	32	31.7818	56	0	0	0	1
S_ce_IT_RM	ce	44.1658	7.78778	56.5804	-1.73783	2.31486	0.332683	622.011	1457.39	31.2	1.22739	5.24539	1.51967	50.6603	7.61684	34	31.8556	61.026	0	0	0	0
S_ex_CH_Ma	ex	46.6415	8.65733	-7.9281	20.017	-3.51235	0.2985	706.417	2472.02	18.0594	0.696587	7.45698	0.319825	13.0565	13.4122	31.8369	28.199	51.3026	0	0	0	0
S_ex_CH_Nu	ex	46.4806	8.39132	-7.46045	21.4733	-2.60669	0.283899	699.12	2562.99	19.4021	0.376027	4.95213	0.328255	3.03814	13.6262	31.285	28.1409	52	1	0	0	0
S_ex_CH_Ro	ex	46.0235	7.79589	-7.2592	22.3528	-4.82382	0.289646	748.818	1431	21.834	0.125846	1.58354	0.0951802	1.35828	16.8394	32	19.3255	57.1361	1	0	0	0
S_ex_CH_Sa	ex	46.7808	10.0889	-7.66926	18.8616	-1.28918	0.32704	733.61	1368.65	34.0218	0.943452	2.27976	0.639711	42.6291	2.41322	32	24.5311	54.5911	0	0	0	0
S_ex_FR_CC	ex	44.2592	6.74528	-6.89903	24.411	0.543099	0.328019	687.535	1698.79	24.9567	0.69	10.5	0.805	21.7111	1.44	32.9762	26.0798	56.9264	0	0	0	0
S_ex_FR_RB	ex	45.2415	6.10794	-7.38249	19.5074	-3.54369	0.352528	681.55	2206.02	9.3	1.32657	11.4914	1.39059	48.0329	0	31.7616	26.9431	51.9431	0	0	0	0
S_ex_IT_C4	ex	44.6785	6.98835	-6.93434	24.5985	-1.35407	0.308943	703.115	1317.05	28.2356	1.32961	5.10319	2.38894	39.4954	14.4936	32.2679	32.4903	55.9673	0	1	0	1

## Sheet: Table_S10
Table S10: F- and p-values from permutation tests evaluating the significance of predictors in the partial redundancy analysis (pRDA). Biplot scores of environmental variables for each pRDA axis, along with the proportion of variance explained after accounting for neutral genetic structure.
	F	p	RDA1	RDA2	RDA3	RDA4	RDA5	RDA6	RDA7	RDA8	RDA9	RDA10	RDA11	RDA12	RDA13	RDA14	RDA15	RDA16
pH	1.7923	0.003	0.25	0.31	-0.28	0.31	0.31	0.09	-0.13	0.27	-0.02	-0.22	0.29	0	0.39	0.17	-0.04	-0.02
GLIM_cal_type	2.0607	0.001	0.26	0.69	0.15	0.27	0.24	0.18	-0.13	0.13	-0.09	-0.2	0.05	0.33	-0.11	0.02	-0.02	0.07
fc	1.3875	0.036	0.2	0.79	0.15	0.28	0.1	-0.12	-0.01	0.12	-0.08	0.11	-0.03	0.07	0.2	0.3	0.16	0.11
IHME_sil_type	1.4776	0.035	-0.16	0.1	0.19	0.03	0.16	0.52	0.09	0.56	0.12	0.37	0.22	0.14	0.04	-0.03	0.01	0.06
cecsol	1.0224	0.39	0.21	0.1	0.04	-0.06	0.34	0.42	-0.03	0.17	-0.14	0.07	-0.25	0.09	-0.1	0.25	-0.56	-0.3
IHME_cal_type	1.6307	0.01	0.45	0.29	-0.2	-0.02	-0.29	-0.38	-0.15	-0.15	0.16	-0.24	0.22	0.2	-0.26	-0.08	-0.27	-0.22
mean_tmp	1.2958	0.055	-0.04	0.48	-0.06	0.14	-0.5	-0.2	0.1	0.09	-0.12	-0.01	-0.07	0.22	0.01	0.2	0.44	-0.17
gravel	2.1296	0.001	-0.45	0.3	-0.05	0.25	-0.19	-0.23	-0.02	-0.01	-0.04	0.3	-0.29	0.12	-0.2	-0.2	0.32	-0.01
oc	2.6071	0.001	-0.49	0.43	0.05	-0.3	0.13	0.05	0.2	-0.03	0.14	-0.14	-0.05	0.23	-0.34	0.34	-0.03	-0.07
prc_seas	1.3984	0.05	-0.29	0.08	0.19	-0.31	-0.06	0.17	-0.39	-0.01	0.01	-0.12	0.1	-0.14	-0.08	0.12	0.12	-0.04
tawc	1.3372	0.066	-0.43	0.3	0.09	0.03	-0.07	-0.12	-0.14	-0.06	0.34	0.06	-0.18	0.19	-0.24	0.31	0.36	-0.07
tmp_seas	1.09	0.281	-0.06	-0.41	0.11	-0.09	0.2	-0.02	-0.04	0.47	0.1	-0.1	0.12	-0.5	-0.38	-0.23	-0.11	0.07
topsoil_oc	1.0688	0.311	0.24	-0.08	0.04	0.15	-0.03	0.11	-0.11	-0.25	-0.22	0.07	0.55	-0.07	-0.46	0.18	-0.1	-0.09
GLIM_mix_type	1.065	0.352	0.11	-0.21	0.13	0.13	0.05	-0.1	0.16	-0.06	0.01	-0.04	0.49	-0.38	0.16	-0.37	0	-0.44
isotherm	1.8855	0.002	0.53	0.27	-0.21	-0.24	0.28	0.06	-0.03	0.03	0.24	0.09	-0.29	0.12	0.2	-0.03	0.48	-0.15
prc	1.3189	0.054	0.18	-0.28	0.22	0.1	0.39	-0.06	0.17	-0.08	-0.35	0.19	-0.32	0.34	0.28	-0.28	-0.2	-0.04
Proportion explained			0.12	0.07	0.05	0.04	0.03	0.03	0.03	0.03	0.02	0.02	0.02	0.02	0.02	0.02	0.02	0.01
